# Supplementary material for: Feasibility of microencapsulated phytochemical as disinfectant for inhibition of Candida albicans proliferation on denture base produced by digital light processing
Source: PLoS One. 2023 Jul 12;18(7):e0287867. doi: 10.1371/journal.pone.0287867 (PMC10337933; doi:10.1371/journal.pone.0287867)
Supplement: S1 Data — (XLSX) [file pone.0287867.s001.xlsx]

## Sheet: Data
1 control+non-treated
2 control+tap water
3 control + polident quick 15min
4 M.C denture + non-treated
5 M.C denture + tap water
6 M.C denture + polident quick 15min
	Blank	No treatment	Sterile tap water	Effervescent tablet
No capsule	0.283	3.354	3.695	3.628
		3.493	3.677	3.612
		3.503	3.659	3.579
		3.559	3.536	3.478
		3.58	3.54	3.55
		3.589	3.592	3.515
Microcapsule	0.251	1.843	1.792	1.78
		1.858	1.809	1.79
		1.841	1.781	1.774
		1.779	1.356	1.223
		1.792	1.306	1.22
		1.764	1.33	1.215
Absorbance
	No capsule			Microcapsule
	No treatment	Sterile tap water	Effervescent tablet	No treatment	Sterile tap water	Effervescent tablet
	3.071	3.412	3.345	1.592	1.541	1.529
	3.21	3.394	3.329	1.607	1.558	1.539
	3.22	3.376	3.296	1.59	1.53	1.523
	3.276	3.253	3.195	1.528	1.105	0.972
	3.297	3.257	3.267	1.541	1.055	0.969
	3.306	3.309	3.232	1.513	1.079	0.964
AVG	3.23	3.3335	3.27733	1.56183	1.31133	1.24933
SD	0.0873636	0.0700878	0.0575106	0.0392602	0.254427	0.307873
