# Supplementary material for: Feasibility of microencapsulated phytochemical as disinfectant for inhibition of Candida albicans proliferation on denture base produced by digital light processing
Source: PLoS One. 2023 Jul 12;18(7):e0287867. doi: 10.1371/journal.pone.0287867 (PMC10337933; doi:10.1371/journal.pone.0287867)
Supplement: S2 Data — (XLSX) [file pone.0287867.s002.xlsx]

## Sheet: raw
a	b	y
1	1	15
1	1	22			1 control+non-treated
1	1	20			2 control+tap water
1	1	16			3 control + polident quick 15min
1	1	21			4 M.C denture + non-treated
1	2	21			5 M.C denture + tap water
1	2	23			6 M.C denture + polident quick 15min
1	2	16
1	2	16			a	microcapsule
1	2	20			b	disinfection
1	3	16			y	CFU (*10^4)/mL
1	3	17
1	3	29
1	3	16
1	3	27
2	1	10
2	1	11
2	1	11
2	1	12
2	1	7
2	2	11
2	2	13
2	2	9
2	2	12
2	2	13
2	3	20
2	3	15
2	3	15
2	3	12
2	3	14
